# Supplementary material for: BET bromodomain inhibitor HMBA synergizes with MEK inhibition in treatment of malignant glioma
Source: Epigenetics. 2020 Jun 30;16(1):54–63. doi: 10.1080/15592294.2020.1786319 (PMC7889204; doi:10.1080/15592294.2020.1786319)
Supplement: Supplemental Material [file KEPI_A_1786319_SM8592.zip]

Archive with 3 entries (3 files):
- Funck-Brentano et al Supplemental figs and legend.docx
- supp-2.xlsx
- supp-3.xlsx
